# Supplementary material for: Epicardial Adipose Tissue Volume and Left Atrial Remodeling: A J-Shaped Association in Older Adults
Source: J Cardiovasc Dev Dis. 2026 Feb 4;13(2):78. doi: 10.3390/jcdd13020078 (PMC12942443; doi:10.3390/jcdd13020078)
Supplement: Supplementary file 1 [file jcdd-13-00078-s001.zip]

Archive with 1 entries (1 files):
- jcdd-4091862-supplementary.pdf
